# Supplementary material for: Comparison of different sample preparation methods for platinum determination in cultured cells by graphite furnace atomic absorption spectrometry
Source: PeerJ. 2017 Jan 18;5:e2873. doi: 10.7717/peerj.2873 (PMC5248575; doi:10.7717/peerj.2873)
Supplement: Figure S1 [file peerj-05-2873-s001.xlsx]

## Sheet: Sheet1
	0.2% HNO3			0.2% Triton X-100			Concentrated HNO3			RIPA+Concentrated HNO3
Concentration of added standard solution	Absorbance (Mean)	SD		Absorbance (Mean)	SD		Absorbance (Mean)	SD		Absorbance (Mean)	SD
60	0.1367	2.9		0.1487	5.7		0.117	1		0.0957	8.2
120	0.1712	0.2		0.1947	1		0.1672	3.1		0.1335	3.4
240	0.2482	1.9		0.2696	0.8		0.2608	0.4		0.2176	0.3
