# Supplementary material for: Comparison of different sample preparation methods for platinum determination in cultured cells by graphite furnace atomic absorption spectrometry
Source: PeerJ. 2017 Jan 18;5:e2873. doi: 10.7717/peerj.2873 (PMC5248575; doi:10.7717/peerj.2873)
Supplement: Table S1 [file peerj-05-2873-s005.xlsx]

## Sheet: Table 4
				Average
A2780-0d	110.2	116.1	106.4	110.9
Hela-0d	106.7	107.6	113.8	109.367
HepG2-0d	111.2	113.2	115.8	113.4
A2780 7d -20℃	115.6	113.2	109.3	112.7
A2780 7d -80℃	104.5	96.7	100.9	100.7
Hela 7d -20℃	108.4	112	120.3	113.567
Hela 7d -80℃	116.2	107.8	109.5	111.167
HepG2 7d -20℃	119.3	117.3	104.6	113.733
HepG2 7d -80℃	109.4	115.8	125.7	116.967
A2780 14d -20℃	119.4	122.7	136.8	126.3
A2780 14d -80℃	116.8	112.1	106.7	111.867
Hela 14d -20℃	105.2	101	107.8	104.667
Hela 14d -80℃	127.4	114.4	123.6	121.8
HepG2 14d -20℃	124.5	103.6	113.6	113.9
HepG2 14d -80℃	107.1	101.4	98.5	102.333
A2780 21d -20℃	118.3	123.7	131.9	124.633
A2780 21d -80℃	134.3	124.6	119.7	126.2
Hela 21d -20℃	107.5	115.1	118.3	113.633
Hela 21d -80℃	118.3	124.2	128.4	123.633
HepG2 21d -20℃	104.4	118.3	128.8	117.167
HepG2 21d -80℃	103.1	110.3	121.9	111.767
A2780 35d -20℃	109.2	117.9	121.5	116.2
A2780 35d -80℃	128.4	113.3	123.5	121.733
Hela 35d -20℃	94	88.4	107.9	96.7667
Hela 35d -80℃	114.6	98.8	112.7	108.7
HepG2 35d -20℃	101.7	118.8	115.9	112.133
HepG2 35d -80℃	98.6	115.8	108.4	107.6
A2780 60d -20℃	87.4	94.5	107.4	96.4333
A2780 60d -80℃	100.4	96.2	97.5	98.0333
Hela 60d -20℃	105.2	113.5	118.2	112.3
Hela 60d -80℃	111.5	122.5	103.9	112.633
HepG2 60d -20℃	112	92.5	101.2	101.9
HepG2 60d -80℃	128	118.2	120.4	122.2

## Sheet: Table 5
				Average
	115.8	117.1	118	116.967
	100.2	98.5	95.3	98
	40	42.8	37.2	40
117.0-Unsealed	111.7	105.8	115	110.833
117.0-Sealed 24h	116.7	99.8	109.4	108.633
117.0-Sealed 48h	116.2	104.6	112.5	111.1
98.0-Unsealed	95.2	91.2	88.4	91.6
98.0-Sealed 24h	104	101.8	107.3	104.367
98.0-Sealed 48h	100.3	102.3	104.5	102.367
40.0-Unsealed	45.8	44	43.6	44.4667
40.0-Sealed 24h	47.5	38.5	43.8	43.2667
40.0-Sealed 48h	39	44	43.6	42.2
